# Supplementary material for: Predicting the Release Mechanism of Amorphous Solid Dispersions: A Combination of Thermodynamic Modeling and In Silico Molecular Simulation
Source: Pharmaceutics. 2024 Oct 2;16(10):1292. doi: 10.3390/pharmaceutics16101292 (PMC11510624; doi:10.3390/pharmaceutics16101292)
Supplement: Supplementary file 1 [file pharmaceutics-16-01292-s001.zip]

Archive with 1 entries (1 files):
- pharmaceutics-3182935-supplementary.pdf
